# Supplementary material for: Computational Modeling Reveals Key Contributions of KCNQ and hERG Currents to the Malleability of Uterine Action Potentials Underpinning Labor
Source: PLoS One. 2014 Dec 4;9(12):e114034. doi: 10.1371/journal.pone.0114034 (PMC4256391; doi:10.1371/journal.pone.0114034)
Supplement: Appendix S2 — Source codes in C for the modified USMC model. (BZ2) [file pone.0114034.s010.bz2]

Archive with 4 entries (3 files):
- USMC2014
- USMC2014/GNU_LISENCE.txt
- USMC2014/USMC2014.c
- USMC2014/USMC2014.h
